# Supplementary material for: The Epigenomic Features and Potential Functions of PEG- and PDS-Favorable DNA G-Quadruplexes in Rice
Source: Int J Mol Sci. 2024 Jan 4;25(1):634. doi: 10.3390/ijms25010634 (PMC10779103; doi:10.3390/ijms25010634)
Supplement: Supplementary file 1 [file ijms-25-00634-s001.zip]

Archive with 1 entries (1 files):
- ijms-2773032-supplementary.pdf
